# Supplementary material for: Blood flow in the optic nerve head in patients with primary aldosteronism
Source: PLoS One. 2023 Apr 26;18(4):e0285039. doi: 10.1371/journal.pone.0285039 (PMC10132653; doi:10.1371/journal.pone.0285039)
Supplement: S1 File — (XLSX) [file pone.0285039.s001.xlsx]

## Sheet: Sheet1
	Age	Gender	MT	SBT	DBT	IOP	MAP	axial length	β-PPA	disc area	cup area	R/L	ID
P	49	F	10.73	106	80	10	88.7	23.32	0.37	1.71	0.71	L	1
P	61	M	6.93	159	92	13	114.3	24.57	0.83	2.45	1.96	L	2
P	44	F	10.67	151	97	17	115	23.12	0	2.03	0.71	R	3
P	70	M	6.43	118	87	14	97.3	26.95	0.66	1.22	0.74	R	4
P	70	M	7.43	118	87	14	97.3	26.71	0.63	1.49	0.91	L	4
P	65	M	8.15	139	76	11	97	25.44	0.63	2.61	0.76	R	5
P	65	M	10.57	139	76	12	97	25.7	0.93	2.42	1.22	L	5
P	47	F	11.55	145	99	14	114.3	23.5	0	2.53	1.46	L	6
P	29	F	14.77	130	93	17	105.3	24.07	0	1.5	0.52	R	7
P	29	F	12.27	130	93	20	105.3	23.89	0	2.26	0.75	L	7
P	54	F	10.87	136	78	15	97.3	24.18	0	2.51	0.72	R	8
P	54	F	12.13	136	78	13	97.3	24.08	0	2.5	0.62	L	8
P	64	M	11.67	140	84	20	102.7	24.54	0	2.77	1.5	R	9
P	64	M	10.7	140	84	18	102.7	24.56	0	2.59	1.48	L	9
P	53	F	10.3	123	81	18	95	24.31	0	1.68	0.89	R	10
P	53	F	9.85	123	81	15	95	24.35	0	2.72	1.64	L	10
P	53	M	12.23	170	111	15	130.7	26.54	0	2.42	0.83	R	80
P	53	M	12.8	170	111	18	130.7	26.54	0	2.25	0.78	L	80
P	69	F	9.73	130	72	18	91.3	22.5	0	2.98	0.71	R	11
P	69	F	9.37	130	72	20	91.3	22.12	0	2.87	0.7	L	11
P	61	M	10.1	143	95	13	111	25.06	2.07	3.19	1.61	R	12
P	61	M	9.8	143	95	10	111	25.28	0	2.71	1.59	L	12
P	32	F	11.2	121	83	16	95.7	23.73	0.33	2.37	0.76	R	13
P	55	F	14.7	122	83	10	96	22.11	0	2.78	0.84	R	14
P	55	F	14.33	122	83	10	96	22.08	0	2.29	0.26	L	14
P	25	M	13.13	153	88	12	109.7	26.34	1.1	2.15	0.22	R	15
P	25	M	10.43	153	88	13	109.7	26.38	1.06	2.44	0.89	L	15
P	58	F	9.62	104	49	8	67.3	24.81	0	2.63	0.64	R	16
P	58	F	9.43	104	49	7	67.3	24.98	0	2.28	1.16	L	16
C	52	F	10.7	87	50	9	62.3	26.08	0.76	1.14	0.9	R	79
C	37	F	15.9	100	61	13	74	23.48	0	2.29	0.87	R	17
C	54	F	15.1	92	52	11	65.3	23.74	0	2.43	1.24	R	18
C	55	F	9.8	108	59	11	75.3	25.3	1.58	2.54	0.87	R	19
C	40	F	12.6	102	57	9	72	25.19	0	1.98	0.56	R	20
C	57	M	8.5	99	55	11	69.7	23.35	0	2.17	0	R	21
C	50	F	13.7	126	75	15	92	26.29	0	1.66	0.39	R	22
C	51	F	12	115	71	17	85.7	23.92	0	2.53	0.77	R	23
C	50	F	10.3	107	73	14	84.3	25.51	0	1.85	0.66	R	24
C	52	F	7.1	154	89	10	110.7	24.86	0.43	2.31	0.96	R	25
C	65	F	8.9	138	81	15	100	24.46	0.32	1.8	0.88	R	26
C	43	F	12.1	97	56	11	76	26.6	0	2.3	1.03	R	27
C	61	F	11.4	106	69	16	81.3	24.53	0.42	2.23	1.37	R	28
C	54	F	18.4	110	58	12	75.3	21.76	0.59	2.38	0.92	R	29
C	52	F	10.5	103	59	12	73.7	24.69	0.86	1.44	0.37	R	30
C	47	F	11.1	101	62	13	75	24.52	0.77	2.83	0.97	R	31
C	59	F	12	95	46	12	62.3	23.58	0	2.21	1.21	R	32
C	52	F	12.7	92	51	10	64.7	25.31	0.37	2.05	0.64	R	33
C	52	F	14.3	84	43	10	56.7	23.24	0	1.97	0.07	R	34
C	54	F	12.3	96	53	12	67.3	25.37	1.52	1.3	0.72	R	35
C	60	M	12.6	130	69	9	89.3	24.94	0.74	1.95	0.97	R	36
C	59	M	9.4	122	74	12	90	24.38	0.73	2.06	1.1	R	37
C	57	M	8.7	121	63	7	82.3	25.64	1.27	1.65	0.92	R	38
C	60	M	19.1	119	70	10	86.3	26.89	0	1.41	0.35	R	39
C	49	F	15.2	85	55	17	65	24.44	0	2.22	1.02	R	40
C	46	F	10.3	121	75	10	90.3	24.29	0	2.23	0.68	R	41
C	51	F	12.7	113	71	11	85	22.22	0	2.19	1.09	R	42
C	66	M	14.3	125	75	10	91.7	25.34	0	1.25	0.29	R	43
C	40	F	11.8	94	57	19	69.3	26.83	0.43	1.54	0.11	R	44
C	63	F	14.3	114	77	12	89.3	24.35	0.5	1.64	0.5	R	45
C	49	F	13.9	97	55	12	69	24.81	0	2.7	1.35	R	46
C	49	M	11.4	100	55	12	70	24.56	0.31	2.29	0.98	R	47
C	59	F	16.4	160	91	20	114	24.57	0	2.22	0.86	R	48
C	51	F	13	96	51	10	66	23.02	0.42	2.4	0.82	R	49
C	48	F	12.8	118	66	12	83.3	22.27	0	2.2	0.53	R	50
C	57	F	12.2	104	75	15	84.7	23.22	0	1.92	0.8	R	51
C	49	F	17.2	88	56	14	66.7	21.95	0	1.83	0.62	R	52
C	70	M	9.1	123	78	11	93	24.98	0.8	2.16	0.65	R	53
C	43	F	11.8	98	55	12	69.3	25.56	1.49	2.15	0.87	R	54
C	52	F	10.6	96	56	12	69.3	25.89	0.21	1.5	1.19	R	55
C	71	F	14.6	114	65	15	81.3	26.64	0.49	1.19	0.34	R	56
C	43	F	10.6	90	56	14	67.3	24.3	0.55	2.38	0.77	R	57
C	55	F	13.6	92	47	11	62	24.99	0	2.37	0.29	R	58
C	64	F	13.5	111	71	11	84.3	22.72	0	1.83	0.56	R	59
C	41	F	9.7	116	72	10	86.7	26.57	0.67	1.42	0.23	R	60
C	55	F	10.7	106	68	11	80.7	25.64	1.25	1.71	0.34	R	61
C	58	F	17.2	101	51	11	67.7	25.88	0	1.52	0.14	R	62
C	52	F	17.6	98	60	12	72.7	27.29	0.52	1.33	0.14	R	63
C	48	F	9.9	95	52	9	66.3	21.54	0.5	2.28	0.75	R	64
C	52	F	11.2	92	52	15	65.3	22.67	0	1.96	0.77	R	65
C	36	F	10.5	98	61	13	73.3	24.78	0	1.94	0.58	R	66
C	34	F	12.9	76	33	14	47.3	23.79	0	2.01	0.59	R	67
C	53	F	16.1	100	61	11	74	23.89	0	1.96	0.76	R	68
C	49	F	10.2	128	77	14	94	23.96	0	1.78	0.48	R	69
C	47	F	13.5	112	64	9	80	25.37	0	1.86	0.55	R	70
C	23	F	15.2	105	62	11	81.7	25.63	0.3	1.66	0.6	R	71
C	53	F	9.5	89	55	10	66.3	24.87	0	2.03	0.76	R	72
C	39	M	11.8	105	62	10	76.3	23.89	0	1.88	0.5	R	73
C	56	M	10.5	123	86	14	98.3	23.47	0.63	1.9	0.88	R	74
C	64	M	10.6	154	96	10	115.3	26.22	1.79	0.5	0	R	75
C	22	M	11.8	110	60	10	76.7	26.47	0.25	1.7	0.59	R	76
C	68	M	11.2	92	53	10	66	23.78	0	2.42	1.19	R	77
C	20	F	13.8	89	52	12	64.3	26.51	0.56	2.07	0.56	R	78
